# Supplementary material for: Searching Embase and MEDLINE by using only major descriptors or title and abstract fields: a prospective exploratory study
Source: Syst Rev. 2018 Nov 20;7:200. doi: 10.1186/s13643-018-0864-9 (PMC6247690; doi:10.1186/s13643-018-0864-9)
Supplement: Supplementary file 1 — Supplementary material. (XLSX 13 kb) [file 13643_2018_864_MOESM1_ESM.xlsx]

## Sheet: Sheet1
STROBE Statement—Checklist of items that should be included in reports of cross-sectional studies
	Item No	Recommendation	Page Number	Comments
Title and abstract	1	(a) Indicate the study’s design with a commonly used term in the title or the abstract	1	the title describes the article as "a prospective exploratory study"
		(b) Provide in the abstract an informative and balanced summary of what was done and what was found	2	The abstract describes methodology and major outcomes.
Introduction
Background/rationale	2	Explain the scientific background and rationale for the investigation being reported	3	The introduction section briefly reviews the challenges inherent in ascertaining whether searches for systematic review searching can be reduced by limited searches, as well as common methological issues for most published studies attempting to answer this question.
Objectives	3	State specific objectives, including any prespecified hypotheses	3	We did not have any prespecified hypotheses. The specific objective for the study is identified immediately prior to the methods section.
Methods
Study design	4	Present key elements of study design early in the paper	3	The objectives reveal the key elements of the study design, namely that we will be studying the effects of four different methods of reducing the number of references in a systematic review search.
Setting	5	Describe the setting, locations, and relevant dates, including periods of recruitment, exposure, follow-up, and data collection	4-5	Dates, and data collection are described and data analysis
Participants	6	(a) Give the eligibility criteria, and the sources and methods of selection of participants	4	Described what characteristics published reviews must have
Variables	7	Clearly define all outcomes, exposures, predictors, potential confounders, and effect modifiers. Give diagnostic criteria, if applicable	4	Exposures are four different sarch methods used; included citations from each database are outcomes
Data sources/ measurement	8*	For each variable of interest, give sources of data and details of methods of assessment (measurement). Describe comparability of assessment methods if there is more than one group	p 4-5	Primary data is from published systematic reviews (included articles) and EndNote libraries corresponding to published systematic reviews
Bias	9	Describe any efforts to address potential sources of bias		We did not control for sources of bias
Study size	10	Explain how the study size was arrived at	4	Study size based on number of published studies corresponding to prospectively captured data
Quantitative variables	11	Explain how quantitative variables were handled in the analyses. If applicable, describe which groupings were chosen and why	p 4-5	Only descriptive statistics used
Statistical methods	12	(a) Describe all statistical methods, including those used to control for confounding	p 4-5	relative recall, NNR, precision, etc.
		(b) Describe any methods used to examine subgroups and interactions	n/a
		(c) Explain how missing data were addressed	n/a
		(d) If applicable, describe analytical methods taking account of sampling strategy	n/a
		(e) Describe any sensitivity analyses	n/a
Results
Participants	13*	(a) Report numbers of individuals at each stage of study—eg numbers potentially eligible, examined for eligibility, confirmed eligible, included in the study, completing follow-up, and analysed	5	Described search results, matching process
		(b) Give reasons for non-participation at each stage	5	see above
		(c) Consider use of a flow diagram		we included a flow diagram as figure 1
Descriptive data	14*	(a) Give characteristics of study participants (eg demographic, clinical, social) and information on exposures and potential confounders	n/a
		(b) Indicate number of participants with missing data for each variable of interest	n/a
Outcome data	15*	Report numbers of outcome events or summary measures	p 5-6	Precision, relative recall, NNR, etc
Main results	16	(a) Give unadjusted estimates and, if applicable, confounder-adjusted estimates and their precision (eg, 95% confidence interval). Make clear which confounders were adjusted for and why they were included	n/a
		(b) Report category boundaries when continuous variables were categorized	n/a
		(c) If relevant, consider translating estimates of relative risk into absolute risk for a meaningful time period	n/a
Other analyses	17	Report other analyses done—eg analyses of subgroups and interactions, and sensitivity analyses	n/a
Discussion
Key results	18	Summarise key results with reference to study objectives	6	lists primary outcome of the effect of different search methods
Limitations	19	Discuss limitations of the study, taking into account sources of potential bias or imprecision. Discuss both direction and magnitude of any potential bias	p 7-8
Interpretation	20	Give a cautious overall interpretation of results considering objectives, limitations, multiplicity of analyses, results from similar studies, and other relevant evidence	8	Recommendations for methods to reduce the number of hits
Generalisability	21	Discuss the generalisability (external validity) of the study results	8
Other information
Funding	22	Give the source of funding and the role of the funders for the present study and, if applicable, for the original study on which the present article is based	10
